# Supplementary material for: Attitudes of Patients with Cancer towards Vaccinations—Results of Online Survey with Special Focus on the Vaccination against COVID-19
Source: Vaccines (Basel). 2021 Apr 21;9(5):411. doi: 10.3390/vaccines9050411 (PMC8142983; doi:10.3390/vaccines9050411)
Supplement: Supplementary file 1 [file vaccines-09-00411-s001.zip]

Archive with 2 entries (2 files):
- Supplementary materials 1 ¿C questionnaire.pdf
- Supplementary materials 2 - tables.pdf
